# Supplementary material for: Root Morphological Traits of Seedlings Are Predictors of Seed Yield and Quality in Winter Oilseed Rape Hybrid Cultivars
Source: Front Plant Sci. 2020 Oct 15;11:568009. doi: 10.3389/fpls.2020.568009 (PMC7593254; doi:10.3389/fpls.2020.568009)
Supplement: Supplementary file 3 [file Table_2.XLSX]

## Sheet: Feuil1
Table S2: Pearson's correlation coefficient between traits measured in laboratory and field environments.
		Pearson's correlation coefficients
		Traits measured in laboratory environment (N−)																Traits measured in field environment
		R	S	R+S	R :S	LPR	LZ2	LZ3	LZ4	NLR	∑LLR	DLR-Z1	DLR-Z2	TRL	MLLR	SRL	MSW	SY	H	SW	TSW	OilConc	ProtConc	GLS	OilY	ProteinY	SNU	FLO	CHL	FLAV	ANTH	NBI
Traits measured in laboratory environment (N−)	R	1	0.782576	0.920051	0.532178	0.586206	0.583597	-0.112311	0.319497	0.718672	0.728151	0.689173	0.32752	0.737024	0.401419	-0.112154	0.574548	0.000140251	-0.250344	0.154035	-0.0587761	-0.109522	0.39728	0.540918	-0.0243801	0.155215	0.155215	0.142074	0.0356977	0.309099	-0.0888955	-0.17177
	S	0.782576	1	0.851616	-0.055321	0.423868	0.404136	-0.156549	0.174313	0.584864	0.592198	0.54622	0.29573	0.60503	0.384341	-0.0385372	0.707029	0.211126	-0.198427	-0.0833859	0.02546	0.0475254	0.193815	0.693469	0.199405	0.300679	0.300679	0.143536	-0.127309	0.151733	-0.206988	-0.132177
	R+S	0.920051	0.851616	1	0.212674	0.572696	0.515675	-0.173452	0.325804	0.669826	0.685995	0.615207	0.324423	0.708754	0.411153	-0.0498417	0.680992	-0.0174047	-0.0979163	-0.0571916	-0.0257536	-0.160831	0.460018	0.64268	-0.0504101	0.161877	0.161877	0.0689109	-0.0369308	0.218539	-0.189503	-0.146797
	R :S	0.532178	-0.055321	0.212674	1	0.335116	0.401097	0.112051	0.215952	0.389015	0.375629	0.42399	0.15879	0.35875	0.129774	-0.12511	-0.079571	-0.148743	-0.302666	0.441177	-0.110482	-0.106218	0.252768	-0.0768072	-0.158531	-0.0593533	-0.0593533	0.128166	0.26472	0.309733	0.169446	-0.0815533
	LPR	0.586206	0.423868	0.572696	0.335116	1	0.659	-0.00895982	0.690034	0.607395	0.569734	0.437873	0.0512361	0.67889	0.304849	0.329393	0.422126	0.144543	-0.0719304	-0.44118	0.313359	0.0601732	0.369201	0.448708	0.134452	0.310002	0.310002	0.243964	-0.0679939	0.263413	-0.110253	-0.259692
	LZ2	0.583597	0.404136	0.515675	0.401097	0.659	1	0.077009	0.0938418	0.840843	0.747767	0.779446	-0.216259	0.799138	0.460893	0.504198	0.153089	0.166488	-0.174141	-0.0970127	0.135543	0.164974	0.413582	0.360632	0.175085	0.35466	0.35466	0.0315964	0.0711308	0.124453	-0.0507998	-0.0437633
	LZ3	-0.112311	-0.156549	-0.173452	0.112051	-0.00895982	0.077009	1	-0.135551	-0.00486503	0.293811	0.0362616	-0.264532	0.249481	0.561406	0.478319	-0.269261	0.259605	-0.22823	0.163422	0.0166393	0.179848	-0.272673	-0.19885	0.270199	0.174865	0.174865	0.340802	0.111859	-0.0109927	-0.424462	0.0465703
	LZ4	0.319497	0.174313	0.325804	0.215952	0.690034	0.0938418	-0.135551	1	0.182156	0.136378	0.0285761	0.339606	0.22736	-0.0771238	-0.0401484	0.329051	-0.0486363	0.115764	-0.297053	0.0608428	-0.110833	0.172529	0.153133	-0.0725014	0.0191794	0.0191794	0.179264	-0.038061	0.123963	-0.108945	-0.130777
	NLR	0.718672	0.584864	0.669826	0.389015	0.607395	0.840843	-0.00486503	0.182156	1	0.855904	0.96225	0.200468	0.867406	0.450902	0.416819	0.334798	0.243692	-0.350366	-0.0197338	-0.0856848	0.099068	0.509173	0.392772	0.231715	0.474499	0.474499	0.168594	0.156278	0.0696319	-0.13369	0.0662481
	∑LLR	0.728151	0.592198	0.685995	0.375629	0.569734	0.747767	0.293811	0.136378	0.855904	1	0.811658	0.0742527	0.984489	0.791536	0.554961	0.361666	0.261632	-0.414757	0.0977015	-0.0509419	0.10602	0.311487	0.314807	0.251516	0.412621	0.412621	0.288893	0.22806	0.141477	-0.263279	0.0497914
	DLR-Z1	0.689173	0.54622	0.615207	0.42399	0.437873	0.779446	0.0362616	0.0285761	0.96225	0.811658	1	0.284746	0.794943	0.441864	0.342868	0.259221	0.268663	-0.417193	0.111384	-0.176876	0.0888813	0.4531	0.342955	0.252696	0.479705	0.479705	0.145554	0.212984	0.00756934	-0.155635	0.154788
	DLR-Z2	0.32752	0.29573	0.324423	0.15879	0.0512361	-0.216259	-0.264532	0.339606	0.200468	0.0742527	0.284746	1	0.0511472	-0.159615	-0.367316	0.402026	-0.0640381	-0.123865	0.130699	-0.242678	-0.246443	0.285031	0.137808	-0.108443	0.0411442	0.0411442	0.0446716	0.217609	0.0573512	-0.153672	0.129411
	TRL	0.737024	0.60503	0.708754	0.35875	0.67889	0.799138	0.249481	0.22736	0.867406	0.984489	0.794943	0.0511472	1	0.742684	0.575762	0.408279	0.250551	-0.361967	-0.00356163	0.0148965	0.116139	0.342452	0.360913	0.242963	0.41283	0.41283	0.277073	0.181855	0.152266	-0.256871	0.0092661
	MLLR	0.401419	0.384341	0.411153	0.129774	0.304849	0.460893	0.561406	-0.0771238	0.450902	0.791536	0.441864	-0.159615	0.742684	1	0.619586	0.145435	0.367188	-0.411615	0.0901942	0.0120857	0.186942	-0.00846777	0.127188	0.36422	0.40212	0.40212	0.397985	0.215439	0.0218659	-0.38823	0.124375
	SRL	-0.112154	-0.0385372	-0.0498417	-0.12511	0.329393	0.504198	0.478319	-0.0401484	0.416819	0.554961	0.342868	-0.367316	0.575762	0.619586	1	-0.129652	0.452675	-0.277766	-0.236475	0.100351	0.35646	-0.0129722	-0.0978779	0.472207	0.49834	0.49834	0.296664	0.205558	-0.172971	-0.296891	0.227467
	MSW	0.574548	0.707029	0.680992	-0.079571	0.422126	0.153089	-0.269261	0.329051	0.334798	0.361666	0.259221	0.402026	0.408279	0.145435	-0.129652	1	-0.0505812	-0.0678873	-0.117827	-0.0852172	-0.295521	0.389648	0.623278	-0.101991	0.0914264	0.0914264	0.213518	0.0377174	0.0775881	-0.101688	-0.0110301
Traits measured in field environment	SY	0.000140251	0.211126	-0.0174047	-0.148743	0.144543	0.166488	0.259605	-0.0486363	0.243692	0.261632	0.268663	-0.0640381	0.250551	0.367188	0.452675	-0.0505812	1	-0.475582	-0.141556	-0.0773902	0.443897	-0.429141	0.10936	0.984084	0.929755	0.929755	0.533333	-0.0202599	-0.253992	-0.17386	0.172789
	H	-0.250344	-0.198427	-0.0979163	-0.302666	-0.0719304	-0.174141	-0.22823	0.115764	-0.350366	-0.414757	-0.417193	-0.123865	-0.361967	-0.411615	-0.277766	-0.0678873	-0.475582	1	-0.316666	0.331627	-0.412787	0.226614	0.137526	-0.507294	-0.431559	-0.431559	-0.716443	-0.461749	0.271355	0.179216	-0.483531
	SW	0.154035	-0.0833859	-0.0571916	0.441177	-0.44118	-0.0970127	0.163422	-0.297053	-0.0197338	0.0977015	0.111384	0.130699	-0.00356163	0.0901942	-0.236475	-0.117827	-0.141556	-0.316666	1	-0.376959	-0.0506798	-0.19789	-0.396712	-0.132817	-0.24072	-0.24072	-0.00183131	0.289462	-0.0136318	-0.000501897	0.206953
	TSW	-0.0587761	0.02546	-0.0257536	-0.110482	0.313359	0.135543	0.0166393	0.0608428	-0.0856848	-0.0509419	-0.176876	-0.242678	0.0148965	0.0120857	0.100351	-0.0852172	-0.0773902	0.331627	-0.376959	1	0.0146541	-0.0272766	0.247026	-0.0655025	-0.0991674	-0.0991674	-0.306365	-0.168909	0.587741	-0.0907241	-0.560965
	OilConc	-0.109522	0.0475254	-0.160831	-0.106218	0.0601731	0.164974	0.179848	-0.110833	0.099068	0.10602	0.0888813	-0.246443	0.116139	0.186942	0.35646	-0.295521	0.443897	-0.412787	-0.0506798	0.0146541	1	-0.512844	-0.423409	0.595417	0.284126	0.284126	0.280802	-0.049164	-0.238813	0.139207	0.134111
	ProtConc	0.39728	0.193815	0.460018	0.252768	0.369201	0.413582	-0.272673	0.172529	0.509173	0.311487	0.4531	0.285031	0.342452	-0.00846777	-0.0129722	0.389648	-0.429141	0.226614	-0.19789	-0.0272766	-0.512844	1	0.441911	-0.49173	-0.0673324	-0.0673324	-0.195631	0.164644	0.185777	0.119326	-0.0241323
	GLS	0.540918	0.693469	0.64268	-0.0768072	0.448708	0.360632	-0.19885	0.153133	0.392772	0.314807	0.342955	0.137808	0.360913	0.127188	-0.0978779	0.623278	0.10936	0.137526	-0.396712	0.247026	-0.423409	0.441911	1	0.013335	0.29336	0.29336	-0.0215744	-0.14233	0.258619	-0.104245	-0.244206
	OilY	-0.0243801	0.199405	-0.0504101	-0.158531	0.134452	0.175085	0.270199	-0.0725014	0.231715	0.251516	0.252696	-0.108443	0.242963	0.36422	0.472207	-0.101991	0.984084	-0.507294	-0.132817	-0.0655025	0.595417	-0.49173	0.013335	1	0.886903	0.886903	0.531325	-0.0320821	-0.273193	-0.12766	0.17759
	ProteinY	0.155215	0.300679	0.161877	-0.0593533	0.310002	0.35466	0.174865	0.0191794	0.474499	0.412621	0.479705	0.0411442	0.41283	0.40212	0.49834	0.0914264	0.929755	-0.431559	-0.24072	-0.0991674	0.284126	-0.0673324	0.29336	0.886903	1	1	0.509655	0.0493642	-0.213452	-0.13952	0.189478
	SNU	0.155215	0.300679	0.161877	-0.0593533	0.310002	0.35466	0.174865	0.0191794	0.474499	0.412621	0.479705	0.0411442	0.41283	0.40212	0.49834	0.0914264	0.929755	-0.431559	-0.24072	-0.0991674	0.284126	-0.0673324	0.29336	0.886903	1	1	0.509655	0.0493642	-0.213452	-0.13952	0.189478
	FLO	0.142074	0.143536	0.0689109	0.128166	0.243964	0.0315964	0.340802	0.179264	0.168594	0.288893	0.145554	0.0446716	0.277073	0.397985	0.296664	0.213518	0.533333	-0.716443	-0.00183131	-0.306365	0.280802	-0.195631	-0.0215744	0.531325	0.509655	0.509655	1	0.380848	-0.200955	-0.251469	0.367067
	CHL	0.0356977	-0.127309	-0.0369308	0.26472	-0.0679939	0.0711308	0.111859	-0.038061	0.156278	0.22806	0.212984	0.217609	0.181855	0.215439	0.205558	0.0377174	-0.0202599	-0.461749	0.289462	-0.168909	-0.049164	0.164644	-0.14233	-0.0320821	0.0493642	0.0493642	0.380848	1	-0.0595445	-0.153865	0.673427
	FLAV	0.309099	0.151733	0.218539	0.309733	0.263413	0.124453	-0.0109927	0.123963	0.0696319	0.141477	0.00756934	0.0573512	0.152266	0.0218659	-0.172971	0.0775881	-0.253992	0.271355	-0.0136318	0.587741	-0.238813	0.185777	0.258619	-0.273193	-0.213452	-0.213452	-0.200955	-0.0595446	1	-0.104825	-0.769247
	ANTH	-0.0888955	-0.206988	-0.189503	0.169446	-0.110253	-0.0507998	-0.424462	-0.108945	-0.13369	-0.263279	-0.155635	-0.153672	-0.256871	-0.38823	-0.296891	-0.101688	-0.17386	0.179216	-0.000501897	-0.0907241	0.139207	0.119326	-0.104245	-0.12766	-0.13952	-0.13952	-0.251469	-0.153865	-0.104825	1	-0.047006
	NBI	-0.17177	-0.132177	-0.146797	-0.0815533	-0.259692	-0.0437633	0.0465703	-0.130777	0.0662481	0.0497914	0.154788	0.129411	0.0092661	0.124375	0.227467	-0.0110301	0.172789	-0.483531	0.206953	-0.560965	0.134111	-0.0241323	-0.244206	0.17759	0.189478	0.189478	0.367067	0.673427	-0.769247	-0.047006	1
		P-value
		Traits measured in laboratory environment (N−)																Traits measured in field environment
		R	S	R+S	R :S	LPR	LZ2	LZ3	LZ4	NLR	∑LLR	DLR-Z1	DLR-Z2	TRL	MLLR	SRL	MSW	SY	H	SW	TSW	OilConc	ProtConc	GLS	OilY	ProteinY	SNU	FLO	CHL	FLAV	ANTH	NBI
Traits measured in laboratory environment (N−)	R		0	0	0.0036	0.001	0.0011	0.5694	0.0975	0	0	0	0.0889	0	0.0342	0.5699	0.0014	0.9994	0.1988	0.4339	0.7664	0.579	0.0363	0.003	0.902	0.4303	0.4303	0.4708	0.8569	0.1095	0.6528	0.3821
	S	0		0	0.7798	0.0246	0.0329	0.4263	0.375	0.0011	0.0009	0.0026	0.1265	0.0006	0.0435	0.8456	0	0.2808	0.3114	0.6731	0.8977	0.8102	0.323	0	0.309	0.12	0.12	0.4662	0.5186	0.4408	0.2906	0.5026
	R+S	0	0		0.2772	0.0014	0.005	0.3774	0.0907	0	0	0.0005	0.0921	0	0.0297	0.8011	0	0.93	0.6201	0.7725	0.8965	0.4136	0.0138	0.0002	0.7989	0.4105	0.4105	0.7275	0.852	0.2639	0.3341	0.456
	R :S	0.0036	0.7798	0.2772		0.0813	0.0344	0.5703	0.2697	0.0408	0.0489	0.0245	0.4196	0.0608	0.5104	0.5259	0.6873	0.45	0.1175	0.0188	0.5757	0.5906	0.1944	0.6977	0.4204	0.7642	0.7642	0.5157	0.1734	0.1087	0.3887	0.6799
	LPR	0.001	0.0246	0.0014	0.0813		0.0001	0.9639	0	0.0006	0.0016	0.0198	0.7957	0	0.1147	0.087	0.0252	0.463	0.7161	0.0188	0.1044	0.761	0.0532	0.0166	0.4952	0.1084	0.1084	0.2109	0.731	0.1756	0.5765	0.182
	LZ2	0.0011	0.0329	0.005	0.0344	0.0001		0.6969	0.6348	0	0	0	0.269	0	0.0136	0.0062	0.4367	0.3971	0.3755	0.6234	0.4916	0.4015	0.0287	0.0594	0.3729	0.064	0.064	0.8732	0.7191	0.5281	0.7974	0.825
	LZ3	0.5694	0.4263	0.3774	0.5703	0.9639	0.6969		0.4916	0.9804	0.1291	0.8546	0.1737	0.2004	0.0019	0.01	0.1659	0.1822	0.2428	0.406	0.933	0.3598	0.1604	0.3104	0.1643	0.3735	0.3735	0.0759	0.5709	0.9557	0.0244	0.814
	LZ4	0.0975	0.375	0.0907	0.2697	0	0.6348	0.4916		0.3535	0.4889	0.8852	0.077	0.2446	0.6965	0.8393	0.0873	0.8059	0.5575	0.1248	0.7584	0.5745	0.38	0.4366	0.7139	0.9228	0.9228	0.3614	0.8475	0.5297	0.5811	0.5071
	NLR	0	0.0011	0	0.0408	0.0006	0	0.9804	0.3535		0	0	0.3064	0	0.016	0.0273	0.0816	0.2114	0.0676	0.9206	0.6646	0.616	0.0057	0.0387	0.2354	0.0107	0.0107	0.3911	0.4271	0.7248	0.4976	0.7377
	∑LLR	0	0.0009	0	0.0489	0.0016	0	0.1291	0.4889	0		0	0.7073	0	0	0.0022	0.0586	0.1787	0.0282	0.6209	0.7968	0.5913	0.1066	0.1028	0.1967	0.0291	0.0291	0.136	0.2431	0.4727	0.1758	0.8013
	DLR-Z1	0	0.0026	0.0005	0.0245	0.0198	0	0.8546	0.8852	0	0		0.1419	0	0.0186	0.0741	0.1828	0.1669	0.0272	0.5726	0.3679	0.6529	0.0155	0.074	0.1945	0.0098	0.0098	0.4599	0.2765	0.9695	0.429	0.4316
	DLR-Z2	0.0889	0.1265	0.0921	0.4196	0.7957	0.269	0.1737	0.077	0.3064	0.7073	0.1419		0.796	0.4172	0.0545	0.0339	0.7461	0.53	0.5074	0.2134	0.2062	0.1415	0.4844	0.5828	0.8353	0.8353	0.8214	0.266	0.7719	0.435	0.5116
	TRL	0	0.0006	0	0.0608	0	0	0.2004	0.2446	0	0	0	0.796		0	0.0013	0.031	0.1985	0.0584	0.9856	0.94	0.5562	0.0744	0.0592	0.2128	0.029	0.029	0.1535	0.3544	0.4392	0.187	0.9627
	MLLR	0.0342	0.0435	0.0297	0.5104	0.1147	0.0136	0.0019	0.6965	0.016	0	0.0186	0.4172	0		0.0004	0.4603	0.0546	0.0295	0.6481	0.9513	0.3408	0.9659	0.519	0.0567	0.0339	0.0339	0.036	0.2709	0.9121	0.0412	0.5283
	SRL	0.5699	0.8456	0.8011	0.5259	0.087	0.0062	0.01	0.8393	0.0273	0.0022	0.0741	0.0545	0.0013	0.0004		0.5108	0.0156	0.1524	0.2257	0.6114	0.0626	0.9478	0.6202	0.0112	0.007	0.007	0.1253	0.294	0.3787	0.125	0.2444
	MSW	0.0014	0	0	0.6873	0.0252	0.4367	0.1659	0.0873	0.0816	0.0586	0.1828	0.0339	0.031	0.4603	0.5108		0.7983	0.7314	0.5504	0.6664	0.1268	0.0404	0.0004	0.6056	0.6436	0.6436	0.2753	0.8489	0.6947	0.6066	0.9556
Traits measured in field environment	SY	0.9994	0.2808	0.93	0.45	0.463	0.3971	0.1822	0.8059	0.2114	0.1787	0.1669	0.7461	0.1985	0.0546	0.0156	0.7983		0.0105	0.4724	0.6955	0.018	0.0227	0.5796	0	0	0	0.0035	0.9185	0.1922	0.3763	0.3793
	H	0.1988	0.3114	0.6201	0.1175	0.7161	0.3755	0.2428	0.5575	0.0676	0.0282	0.0272	0.53	0.0584	0.0295	0.1524	0.7314	0.0105		0.1006	0.0847	0.029	0.2462	0.4853	0.0059	0.0218	0.0218	0	0.0134	0.1625	0.3615	0.0091
	SW	0.4339	0.6731	0.7725	0.0188	0.0188	0.6234	0.406	0.1248	0.9206	0.6209	0.5726	0.5074	0.9856	0.6481	0.2257	0.5504	0.4724	0.1006		0.048	0.7979	0.3128	0.0366	0.5005	0.2172	0.2172	0.9926	0.1352	0.9451	0.998	0.2907
	TSW	0.7664	0.8977	0.8965	0.5757	0.1044	0.4916	0.933	0.7584	0.6646	0.7968	0.3679	0.2134	0.94	0.9513	0.6114	0.6664	0.6955	0.0847	0.048		0.941	0.8904	0.2051	0.7405	0.6156	0.6156	0.1128	0.3902	0.001	0.6461	0.0019
	OilConc	0.579	0.8102	0.4136	0.5906	0.761	0.4015	0.3598	0.5745	0.616	0.5913	0.6529	0.2062	0.5562	0.3408	0.0626	0.1268	0.018	0.029	0.7979	0.941		0.0053	0.0248	0.0008	0.1428	0.1428	0.1478	0.8038	0.221	0.4799	0.4963
	ProtConc	0.0363	0.323	0.0138	0.1944	0.0532	0.0287	0.1604	0.38	0.0057	0.1066	0.0155	0.1415	0.0744	0.9659	0.9478	0.0404	0.0227	0.2462	0.3128	0.8904	0.0053		0.0186	0.0079	0.7335	0.7335	0.3184	0.4025	0.3439	0.5453	0.903
	GLS	0.003	0	0.0002	0.6977	0.0166	0.0594	0.3104	0.4366	0.0387	0.1028	0.074	0.4844	0.0592	0.519	0.6202	0.0004	0.5796	0.4853	0.0366	0.2051	0.0248	0.0186		0.9463	0.1297	0.1297	0.9132	0.47	0.1839	0.5976	0.2104
	OilY	0.902	0.309	0.7989	0.4204	0.4952	0.3729	0.1643	0.7139	0.2354	0.1967	0.1945	0.5828	0.2128	0.0567	0.0112	0.6056	0	0.0059	0.5005	0.7405	0.0008	0.0079	0.9463		0	0	0.0036	0.8713	0.1595	0.5174	0.3659
	ProteinY	0.4303	0.12	0.4105	0.7642	0.1084	0.064	0.3735	0.9228	0.0107	0.0291	0.0098	0.8353	0.029	0.0339	0.007	0.6436	0	0.0218	0.2172	0.6156	0.1428	0.7335	0.1297	0		0	0.0056	0.803	0.2754	0.4789	0.3342
	SNU	0.4303	0.12	0.4105	0.7642	0.1084	0.064	0.3735	0.9228	0.0107	0.0291	0.0098	0.8353	0.029	0.0339	0.007	0.6436	0	0.0218	0.2172	0.6156	0.1428	0.7335	0.1297	0	0		0.0056	0.803	0.2754	0.4789	0.3342
	FLO	0.4708	0.4662	0.7275	0.5157	0.2109	0.8732	0.0759	0.3614	0.3911	0.136	0.4599	0.8214	0.1535	0.036	0.1253	0.2753	0.0035	0	0.9926	0.1128	0.1478	0.3184	0.9132	0.0036	0.0056	0.0056		0.0456	0.3052	0.1968	0.0547
	CHL	0.8569	0.5186	0.852	0.1734	0.731	0.7191	0.5709	0.8475	0.4271	0.2431	0.2765	0.266	0.3544	0.2709	0.294	0.8489	0.9185	0.0134	0.1352	0.3902	0.8038	0.4025	0.47	0.8713	0.803	0.803	0.0456		0.7634	0.4344	0
	FLAV	0.1095	0.4408	0.2639	0.1087	0.1756	0.5281	0.9557	0.5297	0.7248	0.4727	0.9695	0.7719	0.4392	0.9121	0.3787	0.6947	0.1922	0.1625	0.9451	0.001	0.221	0.3439	0.1839	0.1595	0.2754	0.2754	0.3052	0.7634		0.5955	0
	ANTH	0.6528	0.2906	0.3341	0.3887	0.5765	0.7974	0.0244	0.5811	0.4976	0.1758	0.429	0.435	0.187	0.0412	0.125	0.6066	0.3763	0.3615	0.998	0.6461	0.4799	0.5453	0.5976	0.5174	0.4789	0.4789	0.1968	0.4344	0.5955		0.8123
	NBI	0.3821	0.5026	0.456	0.6799	0.182	0.825	0.814	0.5071	0.7377	0.8013	0.4316	0.5116	0.9627	0.5283	0.2444	0.9556	0.3793	0.0091	0.2907	0.0019	0.4963	0.903	0.2104	0.3659	0.3342	0.3342	0.0547	0	0	0.8123
		Pearson's correlation coefficients
		Traits measured in laboratory environment (N+)																Traits measured in field environment
		R	S	R+S	R :S	LPR	LZ2	LZ3	LZ4	NLR	∑LLR	DLR-Z1	DLR-Z2	TRL	MLLR	SRL	MSW	SY	H	SW	TSW	OilConc	ProtConc	GLS	OilY	ProteinY	SNU	FLO	CHL	FLAV	ANTH	NBI
Traits measured in laboratory environment (N+)	R	1	0.73517	0.825583	0.447829	0.298137	0.51084	-0.0517283	0.105314	0.699471	0.554774	0.476329	0.243705	0.652285	0.380541	-0.0847781	0.61523	0.0625994	-0.380673	0.178695	-0.14313	-0.0136501	0.226045	0.398235	0.0534816	0.153358	0.153358	0.18366	-0.00955607	0.193625	-0.162084	-0.120711
	S	0.73517	1	0.98946	-0.267389	0.170677	0.674721	0.319675	-0.29699	0.747249	0.753636	0.634017	-0.116554	0.77197	0.550612	0.396486	0.539008	0.383667	-0.405465	-0.00403713	-0.0614138	0.219663	0.0924118	0.400981	0.387085	0.453259	0.453259	0.418245	0.0214232	0.121098	-0.361502	-0.0589574
	R+S	0.825583	0.98946	1	-0.126914	0.205761	0.670772	0.255052	-0.224722	0.77144	0.745848	0.629517	-0.0449616	0.781939	0.539628	0.311931	0.580102	0.332742	-0.418833	0.0348117	-0.0816968	0.179935	0.125212	0.418853	0.33364	0.41006	0.41006	0.387387	0.0157917	0.142165	-0.335544	-0.0748631
	R :S	0.447829	-0.267389	-0.126914	1	0.189893	-0.147112	-0.449418	0.527043	0.0193373	-0.179315	-0.138255	0.484199	-0.0667234	-0.139107	-0.633938	0.164633	-0.431277	-0.0147259	0.273642	-0.0920302	-0.306756	0.170542	0.0176682	-0.445204	-0.40895	-0.40895	-0.318659	-0.08771	0.109213	0.26429	-0.124423
	LPR	0.298137	0.170677	0.205761	0.189893	1	0.186224	-0.195503	0.448221	0.0677555	0.0429393	-0.198734	-0.421099	0.204864	0.0042568	-0.179302	0.223032	-0.141828	-0.023904	0.0569483	0.2003	-0.162936	0.40143	0.40692	-0.161033	0.00449702	0.00449702	-0.164727	0.0256334	0.336237	0.289627	-0.223152
	LZ2	0.51084	0.674721	0.670772	-0.147112	0.186224	1	0.326554	-0.58715	0.890462	0.835005	0.834183	-0.227023	0.83379	0.487429	0.400202	0.177797	0.237556	-0.359564	0.133638	-0.00932682	0.129117	0.211197	0.239965	0.237545	0.343126	0.343126	0.257172	-0.0528456	0.03758	-0.371411	-0.051143
	LZ3	-0.0517283	0.319675	0.255052	-0.449418	-0.195503	0.326554	1	-0.443936	0.274392	0.339953	0.364784	-0.06257	0.269053	0.119051	0.47225	-0.0629635	0.291132	-0.108186	0.220199	0.135702	0.176812	-0.172341	-0.135103	0.297459	0.2463	0.2463	0.0532089	0.195116	0.0174936	-0.357205	0.112687
	LZ4	0.105314	-0.29699	-0.224722	0.527043	0.448221	-0.58715	-0.443936	1	-0.49877	-0.576423	-0.731169	0.12441	-0.416923	-0.40285	-0.603037	0.263534	-0.279773	0.268474	-0.0854906	0.07774	-0.302499	0.157681	0.252685	-0.311093	-0.244572	-0.244572	-0.335596	-0.130831	0.136182	0.51255	-0.176321
	NLR	0.699471	0.747249	0.77144	0.0193373	0.0677555	0.890462	0.274392	-0.49877	1	0.854179	0.930146	0.124856	0.863925	0.454092	0.298166	0.274156	0.269456	-0.469936	0.183095	-0.138385	0.147875	0.148886	0.264692	0.269503	0.355074	0.355074	0.291885	0.0153359	-0.0479139	-0.422343	0.064859
	∑LLR	0.554774	0.753636	0.745848	-0.179315	0.0429393	0.835005	0.339953	-0.576423	0.854179	1	0.82862	-0.118489	0.97405	0.804106	0.493777	0.203261	0.410165	-0.585999	0.101125	-0.186078	0.21222	-0.0280341	0.160617	0.409376	0.436403	0.436403	0.515493	-0.0152094	-0.0814755	-0.478689	0.0540188
	DLR-Z1	0.476329	0.634017	0.629517	-0.138255	-0.198734	0.834183	0.364784	-0.731169	0.930146	0.82862	1	0.176651	0.766911	0.45853	0.413841	0.0872538	0.321639	-0.454053	0.154413	-0.140124	0.251262	-0.0134357	0.0374623	0.337706	0.348707	0.348707	0.349855	0.0401374	-0.150204	-0.504491	0.147372
	DLR-Z2	0.243705	-0.116554	-0.0449616	0.484199	-0.421099	-0.227023	-0.06257	0.12441	0.124856	-0.118489	0.176651	1	-0.116592	-0.267425	-0.398307	0.0939698	-0.122833	0.0834135	0.166644	-0.110448	-0.0172527	-0.190478	-0.151997	-0.113263	-0.208741	-0.208741	-0.093574	-0.0934884	-0.00615394	-0.104282	-0.0299856
	TRL	0.652285	0.77197	0.781939	-0.0667234	0.204864	0.83379	0.269053	-0.416923	0.863925	0.97405	0.766911	-0.116592	1	0.76045	0.39271	0.29392	0.363879	-0.563842	0.129638	-0.178971	0.146215	0.0523908	0.258157	0.354778	0.417002	0.417002	0.444708	-0.0694079	-0.0340158	-0.406574	-0.0130078
	MLLR	0.380541	0.550612	0.539628	-0.139107	0.0042568	0.487429	0.119051	-0.40285	0.454092	0.804106	0.45853	-0.267425	0.76045	1	0.36605	0.197219	0.400876	-0.555945	-0.0180257	-0.210493	0.114852	-0.195599	0.102647	0.385381	0.355057	0.355057	0.58444	-0.0788737	-0.0456156	-0.34071	-0.0297343
	SRL	-0.0847781	0.396486	0.311931	-0.633938	-0.179302	0.400202	0.47225	-0.603037	0.298166	0.493777	0.413841	-0.398307	0.39271	0.36605	1	-0.129652	0.452675	-0.277766	-0.236475	0.100351	0.35646	-0.0129722	-0.0978779	0.472207	0.49834	0.49834	0.296664	0.205558	-0.172971	-0.296891	0.227467
	MSW	0.61523	0.539008	0.580102	0.164633	0.223032	0.177797	-0.0629635	0.263534	0.274156	0.203261	0.0872538	0.0939698	0.29392	0.197219	-0.129652	1	-0.0505812	-0.0678873	-0.117827	-0.0852172	-0.295521	0.389648	0.623278	-0.101991	0.0914264	0.0914264	0.213518	0.0377174	0.0775881	-0.101688	-0.0110301
Traits measured in field environment	SY	0.0625994	0.383667	0.332742	-0.431277	-0.141828	0.237556	0.291132	-0.279773	0.269456	0.410165	0.321639	-0.122833	0.363879	0.400876	0.452675	-0.0505812	1	-0.475582	-0.141556	-0.0773902	0.443897	-0.429141	0.10936	0.984084	0.929755	0.929755	0.533333	-0.0202599	-0.253992	-0.17386	0.172789
	H	-0.380673	-0.405465	-0.418833	-0.0147259	-0.023904	-0.359564	-0.108186	0.268474	-0.469936	-0.585999	-0.454053	0.0834135	-0.563842	-0.555945	-0.277766	-0.0678873	-0.475582	1	-0.316666	0.331627	-0.412787	0.226614	0.137526	-0.507294	-0.431559	-0.431559	-0.716443	-0.461749	0.271355	0.179216	-0.483531
	SW	0.178695	-0.00403713	0.0348118	0.273642	0.0569483	0.133638	0.220199	-0.0854906	0.183095	0.101125	0.154413	0.166644	0.129638	-0.0180257	-0.236475	-0.117827	-0.141556	-0.316666	1	-0.376959	-0.0506798	-0.19789	-0.396712	-0.132817	-0.24072	-0.24072	-0.00183131	0.289462	-0.0136318	-0.000501897	0.206953
	TSW	-0.14313	-0.0614138	-0.0816968	-0.0920302	0.2003	-0.00932682	0.135702	0.07774	-0.138385	-0.186078	-0.140124	-0.110448	-0.178971	-0.210493	0.100351	-0.0852172	-0.0773902	0.331627	-0.376959	1	0.0146541	-0.0272766	0.247026	-0.0655025	-0.0991674	-0.0991674	-0.306365	-0.168909	0.587741	-0.0907241	-0.560965
	OilConc	-0.0136501	0.219663	0.179935	-0.306756	-0.162936	0.129117	0.176812	-0.302499	0.147875	0.21222	0.251262	-0.0172527	0.146215	0.114852	0.35646	-0.295521	0.443897	-0.412787	-0.0506798	0.0146541	1	-0.512844	-0.423409	0.595417	0.284126	0.284126	0.280802	-0.049164	-0.238813	0.139207	0.134111
	ProtConc	0.226045	0.0924118	0.125212	0.170542	0.40143	0.211197	-0.172341	0.157681	0.148886	-0.0280341	-0.0134357	-0.190478	0.0523908	-0.195599	-0.0129722	0.389648	-0.429141	0.226614	-0.19789	-0.0272766	-0.512844	1	0.441911	-0.49173	-0.0673324	-0.0673324	-0.195631	0.164644	0.185777	0.119326	-0.0241323
	GLS	0.398235	0.400981	0.418853	0.0176682	0.40692	0.239965	-0.135103	0.252685	0.264692	0.160617	0.0374623	-0.151997	0.258157	0.102647	-0.0978779	0.623278	0.10936	0.137526	-0.396712	0.247026	-0.423409	0.441911	1	0.013335	0.29336	0.29336	-0.0215744	-0.14233	0.258619	-0.104245	-0.244206
	OilY	0.0534816	0.387085	0.33364	-0.445204	-0.161033	0.237545	0.297459	-0.311093	0.269503	0.409376	0.337706	-0.113263	0.354778	0.385381	0.472207	-0.101991	0.984084	-0.507294	-0.132817	-0.0655025	0.595417	-0.49173	0.013335	1	0.886903	0.886903	0.531325	-0.0320821	-0.273193	-0.12766	0.17759
	ProteinY	0.153358	0.453259	0.41006	-0.40895	0.00449702	0.343126	0.2463	-0.244572	0.355074	0.436403	0.348707	-0.208741	0.417002	0.355057	0.49834	0.0914264	0.929755	-0.431559	-0.24072	-0.0991674	0.284126	-0.0673324	0.29336	0.886903	1	1	0.509655	0.0493642	-0.213452	-0.13952	0.189478
	SNU	0.153358	0.453259	0.41006	-0.40895	0.00449702	0.343126	0.2463	-0.244572	0.355074	0.436403	0.348707	-0.208741	0.417002	0.355057	0.49834	0.0914264	0.929755	-0.431559	-0.24072	-0.0991674	0.284126	-0.0673324	0.29336	0.886903	1	1	0.509655	0.0493642	-0.213452	-0.13952	0.189478
	FLO	0.18366	0.418245	0.387387	-0.318659	-0.164727	0.257172	0.0532089	-0.335596	0.291885	0.515493	0.349855	-0.093574	0.444708	0.58444	0.296664	0.213518	0.533333	-0.716443	-0.00183131	-0.306365	0.280802	-0.195631	-0.0215744	0.531325	0.509655	0.509655	1	0.380848	-0.200955	-0.251469	0.367067
	CHL	-0.00955607	0.0214232	0.0157917	-0.08771	0.0256334	-0.0528456	0.195116	-0.130831	0.0153359	-0.0152094	0.0401374	-0.0934884	-0.0694079	-0.0788737	0.205558	0.0377174	-0.0202599	-0.461749	0.289462	-0.168909	-0.049164	0.164644	-0.14233	-0.0320821	0.0493642	0.0493642	0.380848	1	-0.0595445	-0.153865	0.673427
	FLAV	0.193625	0.121098	0.142165	0.109213	0.336237	0.03758	0.0174936	0.136183	-0.0479139	-0.0814755	-0.150204	-0.00615394	-0.0340158	-0.0456156	-0.172971	0.0775881	-0.253992	0.271355	-0.0136318	0.587741	-0.238813	0.185777	0.258619	-0.273193	-0.213452	-0.213452	-0.200955	-0.0595446	1	-0.104825	-0.769247
	ANTH	-0.162084	-0.361502	-0.335544	0.26429	0.289627	-0.371411	-0.357205	0.51255	-0.422343	-0.478689	-0.504491	-0.104282	-0.406574	-0.34071	-0.296891	-0.101688	-0.17386	0.179216	-0.000501897	-0.0907241	0.139207	0.119326	-0.104245	-0.12766	-0.13952	-0.13952	-0.251469	-0.153865	-0.104825	1	-0.047006
	NBI	-0.120711	-0.0589574	-0.0748631	-0.124423	-0.223152	-0.051143	0.112687	-0.176321	0.064859	0.0540188	0.147372	-0.0299856	-0.0130078	-0.0297343	0.227467	-0.0110301	0.172789	-0.483531	0.206953	-0.560965	0.134111	-0.0241323	-0.244206	0.17759	0.189478	0.189478	0.367067	0.673427	-0.769247	-0.047006	1
		P-value
		Traits measured in laboratory environment (N+)																Traits measured in field environment
		R	S	R+S	R :S	LPR	LZ2	LZ3	LZ4	NLR	∑LLR	DLR-Z1	DLR-Z2	TRL	MLLR	SRL	MSW	SY	H	SW	TSW	OilConc	ProtConc	GLS	OilY	ProteinY	SNU	FLO	CHL	FLAV	ANTH	NBI
Traits measured in laboratory environment (N+)	R		0	0	0.0169	0.1233	0.0055	0.7938	0.5938	0	0.0022	0.0104	0.2114	0.0002	0.0457	0.668	0.0005	0.7517	0.0457	0.3629	0.4675	0.945	0.2474	0.0358	0.7869	0.4359	0.4359	0.3495	0.9615	0.3235	0.4099	0.5406
	S	0		0	0.169	0.3852	0	0.0973	0.1248	0	0	0.0003	0.5548	0	0.0024	0.0367	0.0031	0.0439	0.0323	0.9837	0.7562	0.2614	0.64	0.0345	0.0419	0.0154	0.0154	0.0268	0.9138	0.5393	0.0587	0.7657
	R+S	0	0		0.5199	0.2935	0	0.1902	0.2503	0	0	0.0003	0.8203	0	0.003	0.1061	0.0012	0.0836	0.0265	0.8604	0.6794	0.3595	0.5255	0.0265	0.0827	0.0302	0.0302	0.0417	0.9364	0.4705	0.0809	0.705
	R :S	0.0169	0.169	0.5199		0.3331	0.455	0.0164	0.004	0.9222	0.3612	0.4829	0.009	0.7359	0.4802	0.0003	0.4025	0.0219	0.9407	0.1588	0.6414	0.1123	0.3856	0.9289	0.0176	0.0307	0.0307	0.0984	0.6572	0.5801	0.1741	0.5282
	LPR	0.1233	0.3852	0.2935	0.3331		0.3427	0.3188	0.0168	0.7319	0.8282	0.3107	0.0256	0.2957	0.9828	0.3613	0.2539	0.4716	0.9039	0.7735	0.3068	0.4074	0.0342	0.0316	0.413	0.9819	0.9819	0.4022	0.897	0.0802	0.1349	0.2537
	LZ2	0.0055	0	0	0.455	0.3427		0.0899	0.001	0	0	0	0.2453	0	0.0085	0.0348	0.3654	0.2235	0.0602	0.4978	0.9624	0.5126	0.2807	0.2187	0.2235	0.0738	0.0738	0.1865	0.7894	0.8494	0.0517	0.7961
	LZ3	0.7938	0.0973	0.1902	0.0164	0.3188	0.0899		0.018	0.1576	0.0767	0.0563	0.7518	0.1662	0.5463	0.0112	0.7503	0.1328	0.5837	0.2602	0.4911	0.3681	0.3805	0.4931	0.1242	0.2064	0.2064	0.788	0.3197	0.9296	0.062	0.5681
	LZ4	0.5938	0.1248	0.2503	0.004	0.0168	0.001	0.018		0.0069	0.0013	0	0.5282	0.0273	0.0335	0.0007	0.1754	0.1493	0.1672	0.6653	0.6942	0.1177	0.4229	0.1945	0.1071	0.2097	0.2097	0.0808	0.507	0.4896	0.0053	0.3694
	NLR	0	0	0	0.9222	0.7319	0	0.1576	0.0069		0	0	0.5267	0	0.0152	0.1233	0.158	0.1656	0.0116	0.351	0.4825	0.4527	0.4496	0.1735	0.1655	0.0637	0.0637	0.1318	0.9383	0.8087	0.0252	0.743
	∑LLR	0.0022	0	0	0.3612	0.8282	0	0.0767	0.0013	0		0	0.5482	0	0	0.0076	0.2996	0.0302	0.0011	0.6086	0.3431	0.2783	0.8874	0.4142	0.0305	0.0202	0.0202	0.005	0.9388	0.6802	0.01	0.7848
	DLR-Z1	0.0104	0.0003	0.0003	0.4829	0.3107	0	0.0563	0	0	0		0.3685	0	0.0141	0.0286	0.6589	0.0951	0.0152	0.4327	0.477	0.1971	0.9459	0.8499	0.0788	0.069	0.069	0.068	0.8393	0.4455	0.0062	0.4542
	DLR-Z2	0.2114	0.5548	0.8203	0.009	0.0256	0.2453	0.7518	0.5282	0.5267	0.5482	0.3685		0.5546	0.1689	0.0358	0.6343	0.5335	0.673	0.3967	0.5758	0.9306	0.3316	0.44	0.5661	0.2864	0.2864	0.6358	0.6361	0.9752	0.5974	0.8796
	TRL	0.0002	0	0	0.7359	0.2957	0	0.1662	0.0273	0	0	0	0.5546		0	0.0387	0.129	0.057	0.0018	0.5109	0.3622	0.4578	0.7912	0.1847	0.064	0.0273	0.0273	0.0177	0.7256	0.8636	0.0318	0.9476
	MLLR	0.0457	0.0024	0.003	0.4802	0.9828	0.0085	0.5463	0.0335	0.0152	0	0.0141	0.1689	0		0.0554	0.3145	0.0345	0.0021	0.9275	0.2823	0.5606	0.3185	0.6032	0.0428	0.0637	0.0637	0.0011	0.6899	0.8177	0.076	0.8806
	SRL	0.668	0.0367	0.1061	0.0003	0.3613	0.0348	0.0112	0.0007	0.1233	0.0076	0.0286	0.0358	0.0387	0.0554		0.5108	0.0156	0.1524	0.2257	0.6114	0.0626	0.9478	0.6202	0.0112	0.007	0.007	0.1253	0.294	0.3787	0.125	0.2444
	MSW	0.0005	0.0031	0.0012	0.4025	0.2539	0.3654	0.7503	0.1754	0.158	0.2996	0.6589	0.6343	0.129	0.3145	0.5108		0.7983	0.7314	0.5504	0.6664	0.1268	0.0404	0.0004	0.6056	0.6436	0.6436	0.2753	0.8489	0.6947	0.6066	0.9556
Traits measured in field environment	SY	0.7517	0.0439	0.0836	0.0219	0.4716	0.2235	0.1328	0.1493	0.1656	0.0302	0.0951	0.5335	0.057	0.0345	0.0156	0.7983		0.0105	0.4724	0.6955	0.018	0.0227	0.5796	0	0	0	0.0035	0.9185	0.1922	0.3763	0.3793
	H	0.0457	0.0323	0.0265	0.9407	0.9039	0.0602	0.5837	0.1672	0.0116	0.0011	0.0152	0.673	0.0018	0.0021	0.1524	0.7314	0.0105		0.1006	0.0847	0.029	0.2462	0.4853	0.0059	0.0218	0.0218	0	0.0134	0.1625	0.3615	0.0091
	SW	0.3629	0.9837	0.8604	0.1588	0.7735	0.4978	0.2602	0.6653	0.351	0.6086	0.4327	0.3967	0.5109	0.9275	0.2257	0.5504	0.4724	0.1006		0.048	0.7979	0.3128	0.0366	0.5005	0.2172	0.2172	0.9926	0.1352	0.9451	0.998	0.2907
	TSW	0.4675	0.7562	0.6794	0.6414	0.3068	0.9624	0.4911	0.6942	0.4825	0.3431	0.477	0.5758	0.3622	0.2823	0.6114	0.6664	0.6955	0.0847	0.048		0.941	0.8904	0.2051	0.7405	0.6156	0.6156	0.1128	0.3902	0.001	0.6461	0.0019
	OilConc	0.945	0.2614	0.3595	0.1123	0.4074	0.5126	0.3681	0.1177	0.4527	0.2783	0.1971	0.9306	0.4578	0.5606	0.0626	0.1268	0.018	0.029	0.7979	0.941		0.0053	0.0248	0.0008	0.1428	0.1428	0.1478	0.8038	0.221	0.4799	0.4963
	ProtConc	0.2474	0.64	0.5255	0.3856	0.0342	0.2807	0.3805	0.4229	0.4496	0.8874	0.9459	0.3316	0.7912	0.3185	0.9478	0.0404	0.0227	0.2462	0.3128	0.8904	0.0053		0.0186	0.0079	0.7335	0.7335	0.3184	0.4025	0.3439	0.5453	0.903
	GLS	0.0358	0.0345	0.0265	0.9289	0.0316	0.2187	0.4931	0.1945	0.1735	0.4142	0.8499	0.44	0.1847	0.6032	0.6202	0.0004	0.5796	0.4853	0.0366	0.2051	0.0248	0.0186		0.9463	0.1297	0.1297	0.9132	0.47	0.1839	0.5976	0.2104
	OilY	0.7869	0.0419	0.0827	0.0176	0.413	0.2235	0.1242	0.1071	0.1655	0.0305	0.0788	0.5661	0.064	0.0428	0.0112	0.6056	0	0.0059	0.5005	0.7405	0.0008	0.0079	0.9463		0	0	0.0036	0.8713	0.1595	0.5174	0.3659
	ProteinY	0.4359	0.0154	0.0302	0.0307	0.9819	0.0738	0.2064	0.2097	0.0637	0.0202	0.069	0.2864	0.0273	0.0637	0.007	0.6436	0	0.0218	0.2172	0.6156	0.1428	0.7335	0.1297	0		0	0.0056	0.803	0.2754	0.4789	0.3342
	SNU	0.4359	0.0154	0.0302	0.0307	0.9819	0.0738	0.2064	0.2097	0.0637	0.0202	0.069	0.2864	0.0273	0.0637	0.007	0.6436	0	0.0218	0.2172	0.6156	0.1428	0.7335	0.1297	0	0		0.0056	0.803	0.2754	0.4789	0.3342
	FLO	0.3495	0.0268	0.0417	0.0984	0.4022	0.1865	0.788	0.0808	0.1318	0.005	0.068	0.6358	0.0177	0.0011	0.1253	0.2753	0.0035	0	0.9926	0.1128	0.1478	0.3184	0.9132	0.0036	0.0056	0.0056		0.0456	0.3052	0.1968	0.0547
	CHL	0.9615	0.9138	0.9364	0.6572	0.897	0.7894	0.3197	0.507	0.9383	0.9388	0.8393	0.6361	0.7256	0.6899	0.294	0.8489	0.9185	0.0134	0.1352	0.3902	0.8038	0.4025	0.47	0.8713	0.803	0.803	0.0456		0.7634	0.4344	0
	FLAV	0.3235	0.5393	0.4705	0.5801	0.0802	0.8494	0.9296	0.4896	0.8087	0.6802	0.4455	0.9752	0.8636	0.8177	0.3787	0.6947	0.1922	0.1625	0.9451	0.001	0.221	0.3439	0.1839	0.1595	0.2754	0.2754	0.3052	0.7634		0.5955	0
	ANTH	0.4099	0.0587	0.0809	0.1741	0.1349	0.0517	0.062	0.0053	0.0252	0.01	0.0062	0.5974	0.0318	0.076	0.125	0.6066	0.3763	0.3615	0.998	0.6461	0.4799	0.5453	0.5976	0.5174	0.4789	0.4789	0.1968	0.4344	0.5955		0.8123
	NBI	0.5406	0.7657	0.705	0.5282	0.2537	0.7961	0.5681	0.3694	0.743	0.7848	0.4542	0.8796	0.9476	0.8806	0.2444	0.9556	0.3793	0.0091	0.2907	0.0019	0.4963	0.903	0.2104	0.3659	0.3342	0.3342	0.0547	0	0	0.8123
		Pearson's correlation coefficients
		Traits measured in laboratory environment (responsiveness to N−)																Traits measured in field environment
		R	S	R+S	R :S	LPR	LZ2	LZ3	LZ4	NLR	∑LLR	DLR-Z1	DLR-Z2	TRL	MLLR	SRL	MSW	SY	H	SW	TSW	OilConc	ProtConc	GLS	OilY	ProteinY	SNU	FLO	CHL	FLAV	ANTH	NBI
Traits measured in laboratory environment (responsiveness to N−)	R	1	0.153468	0.50691	0.620072	-0.339866	0.379625	-0.0195042	-0.00704406	0.445548	0.542083	0.391539	0.355382	0.518495	0.462871	-0.0188924	-0.0365125	-0.0585434	0.210344	-0.0454061	0.139954	-0.139992	0.262953	0.261956	-0.0856396	0.0450482	0.0450482	-0.0511069	0.108555	0.197674	0.0827954	-0.0648971
	S	0.153468	1	0.728512	-0.632657	-0.385004	-0.0097474	-0.338236	-0.664824	0.0834807	0.125137	0.264208	0.163689	-0.0731544	-0.0458152	-0.643681	0.263802	-0.282538	0.331307	-0.0844704	0.122031	-0.272258	0.134623	0.410068	-0.305017	-0.262351	-0.262351	-0.438612	-0.248916	0.0572383	0.237453	-0.138095
	R+S	0.50691	0.728512	1	-0.307871	-0.37637	0.195244	-0.244811	-0.602877	0.286786	0.377409	0.42513	0.273337	0.215087	0.154803	-0.551884	0.129187	-0.52037	0.502063	-0.109855	0.0838352	-0.49348	0.440199	0.29578	-0.567509	-0.392307	-0.392307	-0.505275	-0.10306	0.111916	0.244074	-0.120636
	R :S	0.620072	-0.632657	-0.307871	1	-0.0105529	0.231968	0.256744	0.553609	0.209282	0.235299	0.0352143	0.134605	0.358439	0.363333	0.499059	-0.215379	0.283117	-0.191019	0.0791045	0.0287747	0.184802	-0.0187372	-0.0875425	0.286391	0.308095	0.308095	0.373008	0.252194	0.104787	-0.137117	0.0507853
	LPR	-0.339866	-0.385004	-0.37637	-0.0105529	1	-0.171048	-0.0399611	0.371711	-0.187167	-0.259273	-0.333336	-0.112569	-0.0295016	-0.20705	0.288354	0.0435486	0.255652	-0.0275011	-0.269358	-0.125813	0.193244	-0.218233	-0.136096	0.265188	0.195572	0.195572	0.269163	-0.137663	-0.256625	-0.285897	0.0866954
	LZ2	0.379625	-0.0097474	0.195244	0.231968	-0.171048	1	-0.0642875	-0.308453	0.843193	0.788569	0.80592	0.0683009	0.727906	0.396026	0.232428	0.0275412	0.081239	0.0847595	-0.287197	0.156579	0.0973711	0.30704	0.271383	0.0833495	0.223671	0.223671	-0.131252	0.176746	0.0919364	0.330805	0.0417049
	LZ3	-0.0195042	-0.338236	-0.244811	0.256744	-0.0399611	-0.0642875	1	0.235083	-0.281648	-0.324371	-0.276842	-0.286417	-0.276992	-0.249228	-0.0196758	-0.190319	-0.0648005	-0.0911687	-0.0670715	-0.128531	-0.013191	-0.0884063	-0.0674123	-0.0603665	-0.103134	-0.103134	0.239588	-0.0778127	-0.0472622	-0.077548	-0.0436227
	LZ4	-0.00704406	-0.664824	-0.602877	0.553609	0.371711	-0.308453	0.235083	1	-0.234398	-0.37195	-0.52986	-0.0599151	-0.102091	-0.0239	0.627424	-0.137537	0.293165	-0.261975	-0.0467661	-0.0718162	0.268647	-0.0725479	-0.193915	0.313283	0.295636	0.295636	0.46548	0.117648	-0.110531	-0.513635	0.133699
	NLR	0.445548	0.0834807	0.286786	0.209282	-0.187167	0.843193	-0.281648	-0.234398	1	0.806456	0.908851	0.379605	0.7123	0.25799	0.215647	0.093602	0.117343	0.0676426	-0.270288	0.0414518	0.0143321	0.432659	0.229891	0.100138	0.308576	0.308576	-0.067977	0.178486	0.0959383	0.351537	0.0428973
	∑LLR	0.542083	0.125137	0.377409	0.235299	-0.259273	0.788569	-0.324371	-0.37195	0.806456	1	0.767819	0.285276	0.916033	0.591935	0.109442	0.140407	-0.0553398	0.224898	-0.0947681	0.146644	-0.0354383	0.387971	0.196885	-0.0630211	0.101881	0.101881	-0.219524	0.291007	0.191648	0.435131	0.0466477
	DLR-Z1	0.391539	0.264208	0.42513	0.0352143	-0.333336	0.80592	-0.276842	-0.52986	0.908851	0.767819	1	0.425413	0.565702	0.135457	-0.0935855	0.127294	-0.00499448	0.0777075	-0.121776	-0.0274685	-0.117222	0.41912	0.291534	-0.0334551	0.166777	0.166777	-0.19866	0.127373	0.0869179	0.531212	0.0214895
	DLR-Z2	0.355382	0.163689	0.273337	0.134605	-0.112569	0.0683009	-0.286417	-0.0599151	0.379605	0.285276	0.425413	1	0.254743	0.00192654	-0.158893	0.400717	-0.00998807	-0.182999	0.0371339	-0.178063	-0.290758	0.474723	0.282124	-0.0686969	0.173598	0.173598	0.0975077	0.315145	0.0849693	-0.0762044	0.15706
	TRL	0.518495	-0.0731544	0.215087	0.358439	-0.0295016	0.727906	-0.276992	-0.102091	0.7123	0.916033	0.565702	0.254743	1	0.600677	0.316405	0.151264	-0.0409491	0.216219	-0.211301	0.241152	0.0154336	0.37227	0.185529	-0.0404947	0.110817	0.110817	-0.151594	0.348914	0.213876	0.189274	0.0667509
	MLLR	0.462871	-0.0458152	0.154803	0.363333	-0.20705	0.396026	-0.249228	-0.0239	0.25799	0.591935	0.135457	0.00192654	0.600677	1	0.334466	-0.0734837	0.0699007	0.102747	0.0871572	0.231529	0.151423	0.120858	-0.0188685	0.0872449	0.134663	0.134663	-0.117267	0.327543	0.0380292	-0.0896972	0.193741
	SRL	-0.0188924	-0.643681	-0.551884	0.499059	0.288354	0.232428	-0.0196758	0.627424	0.215647	0.109442	-0.0935854	-0.158893	0.316405	0.334466	1	-0.129652	0.452675	-0.277766	-0.236475	0.100351	0.35646	-0.0129722	-0.0978779	0.472207	0.49834	0.49834	0.296664	0.205558	-0.172971	-0.296891	0.227467
	MSW	-0.0365125	0.263802	0.129187	-0.215379	0.0435486	0.0275412	-0.190319	-0.137537	0.093602	0.140407	0.127294	0.400717	0.151264	-0.0734837	-0.129652	1	-0.0505812	-0.0678873	-0.117827	-0.0852172	-0.295521	0.389648	0.623278	-0.101991	0.0914264	0.0914264	0.213518	0.0377174	0.0775881	-0.101688	-0.0110301
Traits measured in field environment	SY	-0.0585434	-0.282538	-0.52037	0.283117	0.255652	0.081239	-0.0648005	0.293165	0.117343	-0.0553398	-0.00499448	-0.00998807	-0.0409491	0.0699007	0.452675	-0.0505812	1	-0.475582	-0.141556	-0.0773902	0.443897	-0.429141	0.10936	0.984084	0.929755	0.929755	0.533333	-0.0202599	-0.253992	-0.17386	0.172789
	H	0.210344	0.331307	0.502063	-0.191019	-0.0275011	0.0847595	-0.0911687	-0.261975	0.0676426	0.224898	0.0777075	-0.182999	0.216219	0.102747	-0.277766	-0.0678873	-0.475582	1	-0.316666	0.331627	-0.412787	0.226614	0.137526	-0.507294	-0.431559	-0.431559	-0.716443	-0.461749	0.271355	0.179216	-0.483531
	SW	-0.0454061	-0.0844704	-0.109855	0.0791045	-0.269358	-0.287197	-0.0670715	-0.0467661	-0.270288	-0.0947681	-0.121776	0.0371339	-0.211301	0.0871572	-0.236475	-0.117827	-0.141556	-0.316666	1	-0.376959	-0.0506798	-0.19789	-0.396712	-0.132817	-0.24072	-0.24072	-0.00183131	0.289462	-0.0136318	-0.000501897	0.206953
	TSW	0.139954	0.122031	0.0838352	0.0287747	-0.125813	0.156579	-0.128531	-0.0718162	0.0414518	0.146644	-0.0274685	-0.178063	0.241152	0.231529	0.100351	-0.0852172	-0.0773902	0.331627	-0.376959	1	0.0146541	-0.0272766	0.247026	-0.0655025	-0.0991674	-0.0991674	-0.306365	-0.168909	0.587741	-0.0907241	-0.560965
	OilConc	-0.139992	-0.272258	-0.49348	0.184802	0.193244	0.0973711	-0.013191	0.268647	0.0143321	-0.0354383	-0.117222	-0.290758	0.0154336	0.151423	0.35646	-0.295521	0.443897	-0.412787	-0.0506798	0.0146541	1	-0.512844	-0.423409	0.595417	0.284126	0.284126	0.280802	-0.049164	-0.238813	0.139207	0.134111
	ProtConc	0.262953	0.134623	0.440199	-0.0187372	-0.218233	0.30704	-0.0884063	-0.0725479	0.432659	0.387971	0.41912	0.474723	0.37227	0.120858	-0.0129722	0.389648	-0.429141	0.226614	-0.19789	-0.0272766	-0.512844	1	0.441911	-0.49173	-0.0673324	-0.0673324	-0.195631	0.164644	0.185777	0.119326	-0.0241323
	GLS	0.261956	0.410068	0.29578	-0.0875425	-0.136096	0.271383	-0.0674123	-0.193915	0.229891	0.196885	0.291534	0.282124	0.185529	-0.0188685	-0.0978779	0.623278	0.10936	0.137526	-0.396712	0.247026	-0.423409	0.441911	1	0.013335	0.29336	0.29336	-0.0215744	-0.14233	0.258619	-0.104245	-0.244206
	OilY	-0.0856396	-0.305017	-0.567509	0.286391	0.265188	0.0833495	-0.0603665	0.313283	0.100138	-0.0630211	-0.033455	-0.0686969	-0.0404947	0.0872449	0.472207	-0.101991	0.984084	-0.507294	-0.132817	-0.0655025	0.595417	-0.49173	0.013335	1	0.886903	0.886903	0.531325	-0.0320821	-0.273193	-0.12766	0.17759
	ProteinY	0.0450482	-0.262351	-0.392307	0.308095	0.195572	0.223671	-0.103134	0.295636	0.308576	0.101881	0.166777	0.173598	0.110817	0.134663	0.49834	0.0914264	0.929755	-0.431559	-0.24072	-0.0991674	0.284126	-0.0673324	0.29336	0.886903	1	1	0.509655	0.0493642	-0.213452	-0.13952	0.189478
	SNU	0.0450482	-0.262351	-0.392307	0.308095	0.195572	0.223671	-0.103134	0.295636	0.308576	0.101881	0.166777	0.173598	0.110817	0.134663	0.49834	0.0914264	0.929755	-0.431559	-0.24072	-0.0991674	0.284126	-0.0673324	0.29336	0.886903	1	1	0.509655	0.0493642	-0.213452	-0.13952	0.189478
	FLO	-0.0511069	-0.438612	-0.505275	0.373008	0.269163	-0.131252	0.239588	0.46548	-0.067977	-0.219524	-0.19866	0.0975077	-0.151594	-0.117267	0.296664	0.213518	0.533333	-0.716443	-0.00183131	-0.306365	0.280802	-0.195631	-0.0215744	0.531325	0.509655	0.509655	1	0.380848	-0.200955	-0.251469	0.367067
	CHL	0.108555	-0.248916	-0.10306	0.252194	-0.137663	0.176746	-0.0778127	0.117648	0.178486	0.291007	0.127373	0.315145	0.348914	0.327543	0.205558	0.0377174	-0.0202599	-0.461749	0.289462	-0.168909	-0.049164	0.164644	-0.14233	-0.0320821	0.0493642	0.0493642	0.380848	1	-0.0595446	-0.153865	0.673427
	FLAV	0.197674	0.0572383	0.111916	0.104787	-0.256625	0.0919364	-0.0472622	-0.110531	0.0959383	0.191648	0.0869179	0.0849693	0.213876	0.0380292	-0.172971	0.0775881	-0.253992	0.271355	-0.0136318	0.587741	-0.238813	0.185777	0.258619	-0.273193	-0.213452	-0.213452	-0.200955	-0.0595446	1	-0.104825	-0.769247
	ANTH	0.0827954	0.237453	0.244074	-0.137117	-0.285897	0.330805	-0.077548	-0.513635	0.351537	0.435131	0.531212	-0.0762044	0.189274	-0.0896972	-0.296891	-0.101688	-0.17386	0.179216	-0.000501897	-0.0907241	0.139207	0.119326	-0.104245	-0.12766	-0.13952	-0.13952	-0.251469	-0.153865	-0.104825	1	-0.047006
	NBI	-0.0648971	-0.138095	-0.120636	0.0507853	0.0866954	0.0417049	-0.0436227	0.133699	0.0428973	0.0466477	0.0214895	0.15706	0.0667509	0.193741	0.227467	-0.0110301	0.172789	-0.483531	0.206953	-0.560965	0.134111	-0.0241323	-0.244206	0.17759	0.189478	0.189478	0.367067	0.673427	-0.769247	-0.047006	1
		P-value
		Traits measured in laboratory environment (responsiveness to N−)																Traits measured in field environment
		R	S	R+S	R :S	LPR	LZ2	LZ3	LZ4	NLR	∑LLR	DLR-Z1	DLR-Z2	TRL	MLLR	SRL	MSW	SY	H	SW	TSW	OilConc	ProtConc	GLS	OilY	ProteinY	SNU	FLO	CHL	FLAV	ANTH	NBI
Traits measured in laboratory environment (responsiveness to N−)	R		0.4356	0.0059	0.0004	0.0768	0.0463	0.9215	0.9716	0.0175	0.0029	0.0394	0.0635	0.0047	0.0131	0.924	0.8537	0.7673	0.2827	0.8185	0.4775	0.4774	0.1764	0.1781	0.6648	0.8199	0.8199	0.7962	0.5824	0.3133	0.6753	0.7428
	S	0.4356		0	0.0003	0.0431	0.9607	0.0783	0.0001	0.6728	0.5258	0.1743	0.4052	0.7114	0.8169	0.0002	0.175	0.1452	0.085	0.6691	0.5362	0.161	0.4946	0.0302	0.1145	0.1774	0.1774	0.0196	0.2015	0.7723	0.2237	0.4834
	R+S	0.0059	0		0.111	0.0484	0.3194	0.2093	0.0007	0.139	0.0477	0.0241	0.1593	0.2717	0.4315	0.0023	0.5124	0.0045	0.0065	0.5779	0.6715	0.0076	0.0191	0.1265	0.0016	0.0389	0.0389	0.0061	0.6018	0.5707	0.2107	0.5409
	R :S	0.0004	0.0003	0.111		0.9575	0.2349	0.1872	0.0022	0.2852	0.2281	0.8588	0.4947	0.0611	0.0574	0.0069	0.271	0.1443	0.3302	0.6891	0.8844	0.3465	0.9246	0.6578	0.1395	0.1107	0.1107	0.0506	0.1954	0.5957	0.4866	0.7975
	LPR	0.0768	0.0431	0.0484	0.9575		0.3841	0.84	0.0515	0.3402	0.1828	0.083	0.5685	0.8815	0.2904	0.1367	0.8258	0.1892	0.8895	0.1657	0.5235	0.3245	0.2646	0.4899	0.1726	0.3186	0.3186	0.166	0.4848	0.1874	0.1403	0.6609
	LZ2	0.0463	0.9607	0.3194	0.2349	0.3841		0.7452	0.1103	0	0	0	0.7298	0	0.037	0.234	0.8894	0.6811	0.668	0.1384	0.4262	0.6221	0.112	0.1624	0.6733	0.2526	0.2526	0.5056	0.3683	0.6417	0.0855	0.8331
	LZ3	0.9215	0.0783	0.2093	0.1872	0.84	0.7452		0.2285	0.1465	0.0922	0.1538	0.1395	0.1536	0.2009	0.9208	0.332	0.7432	0.6445	0.7345	0.5145	0.9469	0.6546	0.7332	0.7603	0.6015	0.6015	0.2195	0.6939	0.8112	0.6949	0.8256
	LZ4	0.9716	0.0001	0.0007	0.0022	0.0515	0.1103	0.2285		0.2299	0.0513	0.0037	0.762	0.6052	0.9039	0.0004	0.4852	0.13	0.1781	0.8132	0.7165	0.1669	0.7137	0.3228	0.1045	0.1267	0.1267	0.0126	0.551	0.5755	0.0052	0.4976
	NLR	0.0175	0.6728	0.139	0.2852	0.3402	0	0.1465	0.2299		0	0	0.0463	0	0.185	0.2704	0.6357	0.5521	0.7323	0.1642	0.8341	0.9423	0.0215	0.2393	0.6122	0.1101	0.1101	0.7311	0.3635	0.6272	0.0666	0.8284
	∑LLR	0.0029	0.5258	0.0477	0.2281	0.1828	0	0.0922	0.0513	0		0	0.1412	0	0.0009	0.5793	0.4761	0.7797	0.2499	0.6315	0.4565	0.8579	0.0413	0.3153	0.75	0.6059	0.6059	0.2617	0.133	0.3286	0.0207	0.8137
	DLR-Z1	0.0394	0.1743	0.0241	0.8588	0.083	0	0.1538	0.0037	0	0		0.024	0.0017	0.4919	0.6357	0.5186	0.9799	0.6943	0.537	0.8896	0.5525	0.0264	0.1323	0.8658	0.3963	0.3963	0.3109	0.5183	0.6601	0.0036	0.9136
	DLR-Z2	0.0635	0.4052	0.1593	0.4947	0.5685	0.7298	0.1395	0.762	0.0463	0.1412	0.024		0.1908	0.9922	0.4193	0.0346	0.9598	0.3513	0.8512	0.3647	0.1333	0.0107	0.1458	0.7283	0.377	0.377	0.6216	0.1024	0.6673	0.6999	0.4248
	TRL	0.0047	0.7114	0.2717	0.0611	0.8815	0	0.1536	0.6052	0	0	0.0017	0.1908		0.0007	0.1009	0.4423	0.8361	0.2691	0.2804	0.2164	0.9379	0.0511	0.3446	0.8379	0.5745	0.5745	0.4413	0.0688	0.2745	0.3347	0.7358
	MLLR	0.0131	0.8169	0.4315	0.0574	0.2904	0.037	0.2009	0.9039	0.185	0.0009	0.4919	0.9922	0.0007		0.0819	0.7102	0.7238	0.6029	0.6592	0.2358	0.4418	0.5401	0.9241	0.6589	0.4945	0.4945	0.5523	0.0889	0.8476	0.6499	0.3232
	SRL	0.924	0.0002	0.0023	0.0069	0.1367	0.234	0.9208	0.0004	0.2704	0.5793	0.6357	0.4193	0.1009	0.0819		0.5108	0.0156	0.1524	0.2257	0.6114	0.0626	0.9478	0.6202	0.0112	0.007	0.007	0.1253	0.294	0.3787	0.125	0.2444
	MSW	0.8537	0.175	0.5124	0.271	0.8258	0.8894	0.332	0.4852	0.6357	0.4761	0.5186	0.0346	0.4423	0.7102	0.5108		0.7983	0.7314	0.5504	0.6664	0.1268	0.0404	0.0004	0.6056	0.6436	0.6436	0.2753	0.8489	0.6947	0.6066	0.9556
Traits measured in field environment	SY	0.7673	0.1452	0.0045	0.1443	0.1892	0.6811	0.7432	0.13	0.5521	0.7797	0.9799	0.9598	0.8361	0.7238	0.0156	0.7983		0.0105	0.4724	0.6955	0.018	0.0227	0.5796	0	0	0	0.0035	0.9185	0.1922	0.3763	0.3793
	H	0.2827	0.085	0.0065	0.3302	0.8895	0.668	0.6445	0.1781	0.7323	0.2499	0.6943	0.3513	0.2691	0.6029	0.1524	0.7314	0.0105		0.1006	0.0847	0.029	0.2462	0.4853	0.0059	0.0218	0.0218	0	0.0134	0.1625	0.3615	0.0091
	SW	0.8185	0.6691	0.5779	0.6891	0.1657	0.1384	0.7345	0.8132	0.1642	0.6315	0.537	0.8512	0.2804	0.6592	0.2257	0.5504	0.4724	0.1006		0.048	0.7979	0.3128	0.0366	0.5005	0.2172	0.2172	0.9926	0.1352	0.9451	0.998	0.2907
	TSW	0.4775	0.5362	0.6715	0.8844	0.5235	0.4262	0.5145	0.7165	0.8341	0.4565	0.8896	0.3647	0.2164	0.2358	0.6114	0.6664	0.6955	0.0847	0.048		0.941	0.8904	0.2051	0.7405	0.6156	0.6156	0.1128	0.3902	0.001	0.6461	0.0019
	OilConc	0.4774	0.161	0.0076	0.3465	0.3245	0.6221	0.9469	0.1669	0.9423	0.8579	0.5525	0.1333	0.9379	0.4418	0.0626	0.1268	0.018	0.029	0.7979	0.941		0.0053	0.0248	0.0008	0.1428	0.1428	0.1478	0.8038	0.221	0.4799	0.4963
	ProtConc	0.1764	0.4946	0.0191	0.9246	0.2646	0.112	0.6546	0.7137	0.0215	0.0413	0.0264	0.0107	0.0511	0.5401	0.9478	0.0404	0.0227	0.2462	0.3128	0.8904	0.0053		0.0186	0.0079	0.7335	0.7335	0.3184	0.4025	0.3439	0.5453	0.903
	GLS	0.1781	0.0302	0.1265	0.6578	0.4899	0.1624	0.7332	0.3228	0.2393	0.3153	0.1323	0.1458	0.3446	0.9241	0.6202	0.0004	0.5796	0.4853	0.0366	0.2051	0.0248	0.0186		0.9463	0.1297	0.1297	0.9132	0.47	0.1839	0.5976	0.2104
	OilY	0.6648	0.1145	0.0016	0.1395	0.1726	0.6733	0.7603	0.1045	0.6122	0.75	0.8658	0.7283	0.8379	0.6589	0.0112	0.6056	0	0.0059	0.5005	0.7405	0.0008	0.0079	0.9463		0	0	0.0036	0.8713	0.1595	0.5174	0.3659
	ProteinY	0.8199	0.1774	0.0389	0.1107	0.3186	0.2526	0.6015	0.1267	0.1101	0.6059	0.3963	0.377	0.5745	0.4945	0.007	0.6436	0	0.0218	0.2172	0.6156	0.1428	0.7335	0.1297	0		0	0.0056	0.803	0.2754	0.4789	0.3342
	SNU	0.8199	0.1774	0.0389	0.1107	0.3186	0.2526	0.6015	0.1267	0.1101	0.6059	0.3963	0.377	0.5745	0.4945	0.007	0.6436	0	0.0218	0.2172	0.6156	0.1428	0.7335	0.1297	0	0		0.0056	0.803	0.2754	0.4789	0.3342
	FLO	0.7962	0.0196	0.0061	0.0506	0.166	0.5056	0.2195	0.0126	0.7311	0.2617	0.3109	0.6216	0.4413	0.5523	0.1253	0.2753	0.0035	0	0.9926	0.1128	0.1478	0.3184	0.9132	0.0036	0.0056	0.0056		0.0456	0.3052	0.1968	0.0547
	CHL	0.5824	0.2015	0.6018	0.1954	0.4848	0.3683	0.6939	0.551	0.3635	0.133	0.5183	0.1024	0.0688	0.0889	0.294	0.8489	0.9185	0.0134	0.1352	0.3902	0.8038	0.4025	0.47	0.8713	0.803	0.803	0.0456		0.7634	0.4344	0
	FLAV	0.3133	0.7723	0.5707	0.5957	0.1874	0.6417	0.8112	0.5755	0.6272	0.3286	0.6601	0.6673	0.2745	0.8476	0.3787	0.6947	0.1922	0.1625	0.9451	0.001	0.221	0.3439	0.1839	0.1595	0.2754	0.2754	0.3052	0.7634		0.5955	0
	ANTH	0.6753	0.2237	0.2107	0.4866	0.1403	0.0855	0.6949	0.0052	0.0666	0.0207	0.0036	0.6999	0.3347	0.6499	0.125	0.6066	0.3763	0.3615	0.998	0.6461	0.4799	0.5453	0.5976	0.5174	0.4789	0.4789	0.1968	0.4344	0.5955		0.8123
	NBI	0.7428	0.4834	0.5409	0.7975	0.6609	0.8331	0.8256	0.4976	0.8284	0.8137	0.9136	0.4248	0.7358	0.3232	0.2444	0.9556	0.3793	0.0091	0.2907	0.0019	0.4963	0.903	0.2104	0.3659	0.3342	0.3342	0.0547	0	0	0.8123
